# Supplementary material for: CD177 Inhibits Neutrophil Extracellular Trap Formation and Protects against Acute Pancreatitis in Mice
Source: J Clin Med. 2023 Mar 27;12(7):2533. doi: 10.3390/jcm12072533 (PMC10094768; doi:10.3390/jcm12072533)
Supplement: Supplementary file 1 [file jcm-12-02533-s001.zip]

Archive with 1 entries (1 files):
- jcm-2225501-supplementary.pdf
